# Supplementary material for: Identification of candidate genes related to pancreatic cancer based on analysis of gene co-expression and protein-protein interaction network
Source: Oncotarget. 2017 Aug 24;8(41):71105–16. doi: 10.18632/oncotarget.20537 (PMC5642621; doi:10.18632/oncotarget.20537)
Supplement: Supplementary file 2 [file oncotarget-08-71105-s002.xlsx]

## Sheet: Table S1
Candidate	Seed	Correlation	P-value
BARD1	STK11	-0.488739	3.89e-12
S100A14	SHH	0.517048	1.26e-13
S100A14	ERBB2	0.733582	< 2.20E-16
S100A14	S100P	0.77959	< 2.20E-16
MST1R	CDH1	0.483211	7.332e-12
KRT19	CDH1	0.477692	1.365e-11
RNF168	BRCA2	0.674606	< 2.20E-16
BARD1	BRCA2	0.743428	< 2.20E-16
BARD1	EGFR	0.701206	< 2.20E-16
BARD1	HRAS	-0.662538	< 2.20E-16
BARD1	PALB2	0.648991	< 2.20E-16
BARD1	MSH2	0.47433	1.982e-11
BARD1	KRAS	0.603184	< 2.20E-16
KRT19	MUC4	0.618535	< 2.20E-16
MST1R	SHH	0.667097	< 2.20E-16
KRT19	SHH	0.479522	1.112e-11
RNF168	PALB2	0.519585	9.142e-14
KRT19	MSLN	0.725947	< 2.20E-16
KRT19	ERBB2	0.72121	< 2.20E-16
KRT19	MET	0.70454	< 2.20E-16
KRT19	SMAD4	-0.516536	1.347e-13
KRT19	TFF2	0.547883	2.064e-15
KRT19	S100P	0.743285	< 2.20E-16
KRT19	BIRC5	0.49198	2.67e-12
MST1R	SMAD4	-0.510071	3.028e-13
RNF168	ATM	0.505074	5.596e-13
RNF168	MSH2	0.51161	2.501e-13
LGALS1	S100A4	0.55836	4.623e-16
LGALS1	ITGB1	0.539188	6.871e-15
LGALS1	TGFB1	0.727457	< 2.20E-16
LGALS1	MMP9	0.554416	8.168e-16
LGALS1	MMP2	0.781091	< 2.20E-16
MST1R	CTNNB1	0.514798	1.678e-13
MST1R	ERBB2	0.79606	< 2.20E-16
